# Supplementary material for: SHIV remission in macaques with early treatment initiation and ultra long-lasting antiviral activity
Source: Nat Commun. 2024 Dec 4;15:10550. doi: 10.1038/s41467-024-54783-0 (PMC11618496; doi:10.1038/s41467-024-54783-0)
Supplement: Supplementary file 4 — Source Data [file 41467_2024_54783_MOESM4_ESM.xlsx]

## Sheet: Figure 1
Panel B (log10 RNA copies/mL plasma)										Panel C (log10 RNA copies/ml plasma)
	Untreated				eART						Untreated				eART
Days	09-19	10-87	12C189	40526	10-47	27300	28025	30622		Days	09-19	10-87	12C189	40526	10-47	27300	28025	30622
0	Undet.	Undet.			Undet.	Undet.	Undet.	Undet.		0	Undet.	Undet.			Undet.	Undet.	Undet.	Undet.
2	Undet.	Undet.			Undet.	Undet.	Undet.	Undet.		2	Undet.	Undet.			Undet.	Undet.	Undet.	Undet.
3					1.14613	1.20412	0.954243	Undet.		3					1.14613	1.20412	0.954243	Undet.
4	1.70329	1.79588	2.57138	1.43946	2.27544	2.74913	2.22438	2.73353		4	1.70329	1.79588	2.57138	1.43946	2.27544	2.74913	2.22438	2.73353
5						3.2592	2.31387			5						3.2592	2.31387
6					3.76853	2.9592		2.9592		6					3.76853	2.9592		2.9592
7	4.1963	4.26451	4.70327	3.79575						7	4.1963	4.26451	4.70327	3.79575
9	5.72091	5.68166								9	5.72091	5.68166
10					4.33929	3.56137	2.72493	3.28477		10					4.33929	3.56137	2.72493	3.28477
11	6.63562	6.76543								11	6.63562	6.76543
14	6.9994	6.296	6.7102	8.06748	3.24557	2.25765	2.16097	2.7788		14	6.9994	6.296	6.7102	8.06748	3.24557	2.25765	2.16097	2.7788
16	6.5043	5.76921								16	6.5043	5.76921
17					2.30849	0.628036	0.877637	1.5742		17					2.30849	0.628036	0.877637	1.5742
18	6.3345	5.24811								18	6.3345	5.24811
19					1.85161	Undet.	Undet.	1.00343		19					1.85161	Undet.	Undet.	1.00343
21	6.23706	5.47412	6.53344	7.2679	1.03632		Undet.	0.871592		21	6.23706	5.47412	6.53344	7.2679	1.03632		Undet.	0.871592
23	5.13817	4.99165								23	5.13817	4.99165
25	5.51856	5.21718								25	5.51856	5.21718
28					Undet.	Undet.	Undet.	Undet.		28					Undet.	Undet.	Undet.	Undet.
29	5.31505	4.62995								29	5.31505	4.62995
										33			4.62651	6.0096	Undet.	Undet.	Undet.	Undet.
	Female									35	4.98881	4.35965
										40					0.5	Undet.	Undet.	Undet.
										42	5.03853	4.83191
										47			3.25708	6.60432	Undet.	Undet.	Undet.	Undet.
										50	5.52478	4.97483
										54					Undet.	Undet.	Undet.	Undet.
										57	5.94549	5.01857
										60					Undet.	Undet.	Undet.	Undet.
										64	5.85265	5.08446	1.99036	6.91377	Undet.	Undet.	Undet.	Undet.
										77			1.84542	6.66475	Undet.	Undet.	Undet.	Undet.
										84	5.9	5.2			Undet.	Undet.	Undet.	Undet.
										91			2.82	7.05761	Undet.	Undet.	Undet.	Undet.
										98	5.82	5.4			Undet.	Undet.	Undet.	Undet.
										105			3.398	6.97852	Undet.	Undet.	Undet.	Undet.
										112	5.7	5.5			Undet.	Undet.	Undet.	Undet.
										119			2.78431	6.85693	Undet.	Undet.	Undet.	Undet.
										126	5.84	5.1			Undet.	Undet.	Undet.	Undet.
										133			2.22043	6.58297	Undet.	Undet.	Undet.	Undet.
										140	5.93	4.7			Undet.	Undet.	Undet.	Undet.
										147			2.84601	6.93093	Undet.	Undet.	Undet.	Undet.
										155	5.86853				Undet.	Undet.	Undet.	Undet.
										161			2.03461	7.3299
										172					Undet.	Undet.	Undet.	Undet.
										175			2.45826	7.25876
										184		4.18179			Undet.	Undet.	Undet.	Undet.
										189			2.1958	7.33142
										191					Undet.	Undet.	Undet.	Undet.
										198					Undet.	Undet.	Undet.	Undet.
										205			2.11868	6.97605	Undet.	Undet.	Undet.	Undet.
										212					Undet.	Undet.	Undet.	Undet.
										219			1.28041		Undet.	Undet.	Undet.	Undet.
										226					Undet.	Undet.	Undet.	Undet.
										233			1.74279	6.62596	Undet.	Undet.	Undet.	Undet.
										240					Undet.	Undet.	Undet.	Undet.
										247			2.32858	8.6325	Undet.	Undet.	Undet.	Undet.
										254					Undet.	Undet.	Undet.	Undet.
										261			2.80231	7.05572	Undet.	Undet.	Undet.	Undet.
										268					Undet.	Undet.	Undet.	Undet.
										275			2.00929	6.85477	Undet.	Undet.	Undet.	Undet.
										282					Undet.	Undet.	Undet.	Undet.
										290			2.918	7.40028	Undet.	Undet.	Undet.	Undet.
										297					Undet.	Undet.	Undet.	Undet.
										304			2.918	7.40028	Undet.	Undet.	Undet.	Undet.
										311					Undet.	Undet.	Undet.	Undet.
										318					Undet.	Undet.	Undet.	Undet.
										325					Undet.	Undet.	Undet.	Undet.
										332					Undet.	Undet.	Undet.	Undet.
										341					Undet.	Undet.	Undet.	Undet.
										348					Undet.	Undet.	Undet.	Undet.
										355					Undet.	Undet.	Undet.	Undet.
										362					Undet.	Undet.	Undet.	Undet.
										369
										376					Undet.	Undet.	Undet.	Undet.
										384
										391					Undet.	Undet.	Undet.	Undet.
										398
										405					Undet.	Undet.	Undet.	Undet.
										412
										419					Undet.	Undet.	Undet.	Undet.
										426
										433					Undet.	Undet.	Undet.	Undet.
										440
										447					Undet.	Undet.	Undet.	Undet.
										454
										461					Undet.	Undet.	Undet.	Undet.
										468
										475					Undet.	Undet.	Undet.	Undet.
										482
										489					Undet.	Undet.	Undet.	Undet.
										496
										503					Undet.	Undet.	Undet.	Undet.
										510
										517					Undet.	Undet.	Undet.	Undet.
										524
										531					Undet.	Undet.	Undet.	Undet.
										538
										545					Undet.	Undet.	Undet.	Undet.
										552
										559					Undet.	Undet.	Undet.	Undet.
										566
										573					Undet.	Undet.	Undet.	Undet.
										580
										587					Undet.	Undet.	Undet.	Undet.
										594
										601					Undet.	Undet.	Undet.	Undet.
										608
										615					Undet.	Undet.	Undet.	Undet.
										622
										629					Undet.	Undet.	Undet.	Undet.
										636
										643					Undet.	Undet.	Undet.	Undet.
										650
										657					Undet.	Undet.	Undet.	Undet.
										664
										671					Undet.	Undet.	Undet.	Undet.
										678
										685					Undet.	Undet.	Undet.	Undet.
										692
										699					Undet.	Undet.	Undet.	Undet.
										706
										713					Undet.	Undet.	Undet.	Undet.
										720
										727					Undet.	Undet.	Undet.	Undet.
										734
										741					Undet.	Undet.	Undet.	Undet.
										748
										755					Undet.	Undet.	Undet.	Undet.
										762
										769					Undet.	Undet.	Undet.	Undet.
										776
										783					Undet.	Undet.	Undet.	Undet.
										790
										797					Undet.	Undet.	Undet.	Undet.
										804
										811					Undet.	Undet.	Undet.	Undet.
										818
										825					Undet.	Undet.	Undet.	Undet.
										832
										839					Undet.	Undet.	Undet.	Undet.
										846
										853					Undet.	Undet.	Undet.	Undet.
										860
										867					Undet.	Undet.	Undet.	Undet.
										874
										881					Undet.	Undet.	Undet.	Undet.
										888					Undet.	Undet.	Undet.	Undet.
										895					Undet.	Undet.	Undet.	Undet.
										902					Undet.	Undet.	Undet.	Undet.
										909					Undet.	Undet.	Undet.	Undet.
										916					Undet.	Undet.	Undet.	Undet.
										923					Undet.	Undet.	Undet.	Undet.
										930					Undet.	Undet.	Undet.	Undet.
										937					Undet.	Undet.	Undet.	Undet.
										943					Undet.	Undet.	Undet.	Undet.
										950					Undet.	Undet.	Undet.	Undet.
										957					Undet.	Undet.	Undet.	Undet.
										971					0.920387	Undet.	Undet.	Undet.
										978					Undet.	Undet.	Undet.	Undet.
										985					Undet.	Undet.	Undet.	Undet.
										990					Undet.	Undet.	Undet.	Undet.
										999					Undet.	Undet.	Undet.	Undet.
										1006					Undet.	Undet.	Undet.	Undet.
										1013					Undet.	Undet.	Undet.	Undet.
										1018					Undet.	Undet.	Undet.	Undet.
										1020						Undet.	Undet.	Undet.
										1021						Undet.		Undet.
										1028								Undet.

## Sheet: Figure 2
GP-140 MFI									GP-130 MFI									GP-36 MFI										GP-41 MFI									p66 MFI									nef MFI
Untreated			eART						Untreated			eART						Untreated				eART						Untreated			eART						Untreated			eART						Untreated			eART
Days Post Infection	09-19	10-87	Days Post Infection	10-47	27300	28025	30622		Days Post Infection	09-19	10-87	Days Post Infection	10-47	27300	28025	30622		Days Post Infection	09-19	10-87		Days Post Infection	10-47	27300	28025	30622		Days Post Infection	09-19	10-87	Days Post Infection	10-47	27300	28025	30622		Days Post Infection	09-19	10-87	Days Post Infection	10-47	27300	28025	30622		Days Post Infection	09-19	10-87	Days Post Infection
-21	0	0	0	113	2	9.5	11		-21	96	347.3	0	13	136.5	24	30.8		-21	33.8	74.5		-14	55.8	26.3	36.8	47.3		-21	147.5	167.3	0	235.8	135.8	59	265.5		-21	234.5	3142.8	0	49.5	40.8	555.8	209.8		-21	137.5	314.8	-14
4	0	0	4	4	4.3	8.2	7.5		4	134	209	4	156	134.8	24.5	21.5		4	40.5	56.5		4	27.3	22.5	38.5	40.3		4	160	149.3	4	141.8	139.8	54.2	258.8		4	339	3091.3	4	42	41.3	588.2	204		4	169.8	209	4
7	0	0	6	97.8	-1	10.3	9		7	86.5	203.5	6	15.5	107.5	20	27.8		7	32.3	55		6	50	38.3	37	37.5		7	118.5	139	6	200.5	114.3	56	255.5		7	213	3023.8	6	39.5	28.8	571.3	190.3		7	110.5	207	6
9	0	0	10	86	4	5.5	7.8		9	105.3	228.8	10	17	129.3	18.8	18.3		9	40.5	64		10	41	17	26.5	26		9	149.5	151.5	10	185.8	125.3	46	193.3		9	302.3	3348.8	10	37.5	31	416.8	137.8		9	153	223	10
11	1	0	14	571	395.3	1359.8	17.5		11	112.5	233	14	-0.5	130.5	99.3	25.5		11	41.5	69.8		14	50.5	32.5	35.5	42.3		11	171.5	163.5	14	396.3	346	162.5	291		11	331	3629.8	14	41	37.5	595.3	218.3		11	154.5	244.3	14
14	166.7	81.5	17	2735	1277.8	2744.3	959.3		14	111	220.5	17	0.8	138.3	173.5	29.3		14	44	67.3		17	90.3	191.3	52.3	275.5		14	286.5	217	17	986.5	723	383.3	667.5		14	312.5	3432	17	40	41.5	503.3	196.3		14	159.2	235.5	17
16	703	1504	33	6049	3059	3901.3	3517.3		16	120.5	247	33	181.5	156.8	110.3	32.3		16	57	104.5		33	483.3	208.3	117.8	725.5		16	444.8	719.8	33	1815.3	1122.8	680.3	1254.5		16	285	3263.8	33	73.5	41	445.5	169.8		16	151.5	358.5	33
18	1834.5	4691	40	6379.3	3058.5	4845.8	3679.8		18	171.3	383	40	263.5	146.5	300.3	37.8		18	103.3	406.8		40	485.8	416.3	142.5	468		18	527.5	1338.8	40	1935	965.5	799.3	1231.3		18	221.5	2921.8	40	64	37.5	490.8	169.5		18	128.5	4601.3	40
25	8305.8	10298	47	6408.8	2943.5	4856	3513		25	1779	2426.5	47	361.8	133	295.5	32.3		25	1774.3	2590.8		47	509.5	433.8	189.5	486.5		25	1531.3	1848	47	1996.3	1033.5	910.5	1335.3		25	1662.3	6716.3	47	64	42.5	538.5	181		25	650.5	6857.5	47
29	10353.5	10017.5	54	6852.5	3177	4237.3	3233.3		29	3088.3	3833.3	54	525	179.5	257.3	33.8		29	3640	3878.8		54	549.8	393.3	135	363		29	1958.8	2358	54	2188	1033.5	785.5	1367		29	3248	7502.5	54	67	51.3	538	170.5		29	717.8	6622.3	54
35	10923	8904.3	61	4060.5	2217.3	3321.8	2809.5		35	6219.5	5241.5	61	456.8	134	170.3	21.3		35	7389.3	5536		61	422.8	265.8	93.3	314		35	3040.3	3294.3	61	2065.3	857	577	1279.5		35	7069.5	8295.3	61	48.5	35.5	460.3	159.3		35	903.8	8895	61
42	7026	8683.8	75	5896.5	2963.3	2538.8	1855.8		42	8698.5	6402.8	75	508.8	220.8	129.8	32		42	7153.8	6269.3		75	422	300.3	71	222		42	3546	3708.8	75	2149.5	767.5	417.8	949.8		42	8681.5	9074.3	75	28.3	14	512.8	104.5		42	916.5	11151.5	75
50	8527	8828.8	89	4596.5	3767.8	1771.5	1488.3		50	9294.3	8104.5	89	392	257.5	89	29.8		50	8426.8	7483.8		89	321.8	420	55.3	158		50	4475.5	4586.5	89	1908.5	863.5	249.3	819.8		50	10161.3	10001.8	89	27.3	16.5	447.3	97.5		50	608.5	10806	89
57	7501.8	6479	110	5204.3	4869	2094.5	2788.7		57	10024.3	10040	110	540.3	332.3	112.8	41.7		57	7606.8	6480		110	344.3	377.3	96	337.2		57	4627	4386.5	110	2082.3	1001.5	258.5	1248.7		57	11192.5	7130.8	110	58.8	16.5	522.5	154.2		57	563.8	9330.5	110
64	7697.5	7507.5	126	4099.5	4952.3	1441	2209		64	9994.5	10076	126	400	380.5	81.3	32.5		64	7636.3	7125.5		126	322.8	372.3	89.5	380.5		64	5014.3	4771.8	126	1885.3	1081.5	258.5	1047.3		64	11379.8	8362.8	126	62.3	21	370.3	140.5		64	747	7534.5	126
78	6138.3	6300.3	138	5441	4759.5	1354.5	2009.5		78	10129	11755.5	138	469.8	369	81.3	33.8		78	5974	6911.5		138	428	400.5	141	458.8		78	4735	4888.5	138	2761	1049.5	262.5	1031.5		78	9865	6695	138	67.8	21.5	489.8	143		78	1282.5	6607.5	138
92	4975.8	5880.3	152	4873.5	4352.5	1583.3	1464.5		92	9997	12491.3	152	410.5	325.5	-23.5	29		92	4588	6902.3		152	372.8	289.8	237	275.3		92	4357.5	4885.8	152	2541.8	840	357.5	813.3		92	8682.5	5928.3	152	58.3	21.5	652.8	143.3		92	1837	6920.5	152
106	5033.5	5381.3	166	5814	4930.5	932.2	1447.5		106	9110.5	11796.5	166	520	342.8	38.7	34.3		106	4149	6730.8		166	573.5	424.3	124.7	274		106	4098.75	4920.8	166	2902.5	964.5	208	861.3		106	7999.5	5611.5	166	89.8	32.5	509.7	218.8		106	1254	8773.3	166
127	5512.5	5248.8	180	4932	3947.5	682	1706.3		127	8358	11521.3	180	586	346.3	48.8	44.3		127	4249.5	6754.3		180	398.5	271	115.5	235.8		127	4183.5	4923.5	180	2313.8	766	163.3	836.5		127	8735.5	5416.3	180	80.3	32	491	301		127	807.5	12326.8	180
142	5852	5251.3	201	5376	4297	695.5	1692		142	8044	11120.8	201	646.5	299.7	67.8	41.5		142	4559	6685.5		201	619.5	339.2	95.5	310.5		142	4252	4960.5	201	2554	913.7	158.5	957.8		142	7544	4753.8	201	93.5	55.2	782.3	472.8		142	820	12901.5	201
155	6382	6746	215	5914.5	4186	860.2	647		155	8635	12290.5	215	571.5	274.7	-14.3	20		155	5147.3	7719.8		215	648.3	248.7	126	124.5		155	4481	5139	215	2651.3	782	212	468.3		155	8843.3	6045.3	215	95.3	61.5	955.2	202.8		155	570.5	14370.5	215
183		4334.8	236	3780.3	3119.5	613	1341.5		183		8152.5	236	350	313.3	56	20		183		5666		236	326	144	136.5	235.3		183		4627.8	236	1951.5	615	200	802.3		183		3490.5	236	42.8	51.5	794.5	489.3		183		8109.8	236
			250	5269	3014.5	849	474.8					250	455.5	315	23.3	-2.5						250	456.5	202	149.5	85.5					250	2557	654	579.5	140					250	57.3	48.5	279.8	829					250
			264	3828.8	2029	248.5	612					264	331.3	286	34.5	15.3						264	304	116	47.5	116.8					264	2053	448	82.5	476					264	31.5	24.5	429.3	276.8					264
			278	4004	2336.3	293.8	680					278	358	344.8	30.8	21.8						278	301.5	103.5	63.5	117.8					278	1903	460.3	95.5	504					278	33.8	27	497.5	346.5					278
			292	3685.5	2026.5	648	224.5					292	346	285.5	22.8	31.3						292	369	108.5	112.5	78					292	1933	609.5	556.3	112					292	31.8	24.8	362	540.3					292
			313	2553.8	1738.5	901	533.3					313	224	235	303.5	26.3						313	247.3	81.5	31	98					313	1419.5	493.8	79	462.5					313	18.3	20.5	288.3	292.3					313
			327	2704.3	1748.5	404.5	327.5					327	232.3	249.5	116.5	-14.3						327	219	72.5	34	54					327	1363.5	452.5	72.5	306.8					327	21.3	25	220.5	192					327
			341	3133.5	1629	304.5	462.8					341	265.5	210.8	72.5	19						341	263	96	35.8	76.8					341	1601.5	443	67.8	414					341	24.8	20.5	245	267					341
			355	2790	1389.5	344.7	368.2					355	226.3	183.3	45.5	17.7						355	246.3	46.5	35.7	56.7					355	1595	367.8	75.2	326.2					355	20.8	15	235.2	202.5					355
			369	2686.5	1853.3	388	492					369	205	254.5	28.8	19.8						369	248.5	130	32.5	79.5					369	1483.8	488	75	442.5					369	16.3	18	178	272.5					369
			383	2684	1929	240.5	331.3					383	200.2	247.5	26.3	12						383	247.5	135.5	29	64.8					383	1508	516.8	87.5	332.5					383	16.2	28.5	169	180.3					383
			397	2576.5	1709.3	181.5	306					397	191.5	236	22.8	16.8						397	218.5	101.5	31	62.5					397	1423.5	462.5	253.5	329.5					397	14.8	24	151	170.8					397
			411	2938.5	1299.5	186.8	406					411	220.5	209	28.5	13.5						411	252.5	74.8	32	74					411	1624.5	393	245	382					411	16.3	22.5	194.3	218.5					411
			425	2809.8	1567.8	185	469					425	208.8	226	24.3	27.8						425	219	81.3	35	81.3					425	1520.3	457	187.8	433					425	15.8	32	302.5	231					425
			439	3266.5	1310.3	159	323.8					439	261.5	194.8	14.3	4.3						439	261.5	70.8	33.5	58.8					439	1722.5	404.5	123.5	342.5					439	19.3	26	291	165.5					439
			453	3311	1488	152.3	399					453	268	205.8	19.8	21						453	301.5	86.5	34	77.8					453	1727.3	443.5	90.5	425					453	20.8	31	255.8	224.3					453
			467	3218	1499	238.3	370.5					467	278	198	27	17.8						467	262.3	71.8	34.3	62.3					467	1722.8	418	130.3	393.8					467	19.3	28	249	207.3					467
			474	3490.7	2239.7	492	413					474	229.7	160.7	41	21.5						474	124.7	52.2	35.5	27.8					474	2414	878	237.5	505.5					474	27.2	65.2	430	296.5					474
			481	3508.3	1934	451.3	431.8					481	238.5	151.2	49.3	14.5						481	131	46	35.5	24.8					481	2648.5	790	244.8	518.3					481	32.3	53.7	456.3	310.3					481
			488	4123.5	2022.5	416.8	430.8					488	276.5	145.5	40.5	27						488	153.3	50	31.8	28.5					488	2880.5	759.5	219.3	537.8					488	37	60.3	394.5	310					488
			495	3738.7	1871.3	406	373.7					495	239.7	127	35.8	14.2						495	131.5	46.3	30.5	27.5					495	2693.5	746.5	186	491.7					495	38	52.5	339	356.7					495
			502	3762	1942.3	440.7	449.5					502	251.3	134.8	39.2	17.3						502	137.8	46.3	30.7	34.3					502	3009.8	762.5	186.7	547.3					502	34.8	57.3	339.2	432.3					502
			509	4895.7	2063.7	486.5	458.8					509	340.2	151	34	19.8						509	188.2	47.7	32.3	34.8					509	3336.5	762	193.8	584.8					509	39.7	56	361.8	542					509
			516	4861.8	1742.3	417	536.5					516	341.5	132.5	36.2	23.3						516	192	42.8	40.2	40.3					516	3381.3	736.3	236.5	650.8					516	41	47.5	426.5	560.3					516
			523	3794	1863.5	373	373					523	245.5	140	29	25.8						523	154	48	19.8	28.3					523	2850.3	785.5	134	491.3					523	29.5	44.5	263.3	434.5					523
			537	4021.5	1671	446.2	392.5					537	274	139.3	54.7	20.5						537	164.8	46	24.2	27.7					537	3004.5	711	148.2	500.7					537	29.5	39.5	333.2	459.7					537
			551	3818.3	1556	404.5	340.5					551	267.5	133.3	52.5	27.7						551	138	47.3	29.3	26.2					551	2814.5	687.8	129.5	475.7					551	30.3	38.3	272.5	371					551
			571	3878.5	1945.5	525.2	380.5					571	252.8	130.5	61.5	21.5						571	152	58.3	38.5	28.8					571	2837.5	811.5	168	473.8					571	32	42.5	390.7	387.5					571
			579	3881.3	2041.5	430.5	441.3					579	264.5	137	38.8	20.3						579	134.5	66.3	42	41					579	2995.8	827.3	170	595.8					579	36.3	57.5	410.5	424.3					579
			601	3562.8	2069.7	429.8	430.8					601	223.3	126.2	27.5	17.3						601	137.3	63.2	39.5	31.5					601	2719.8	740	126	541.3					601	26.5	50.5	562	392.5					601
			621	3384.5	1618.8	260	417.3					621	223.5	126	15.2	24.8						621	124.5	43.5	16.7	25.5					621	2512	669.5	77.2	499.3					621	31.5	37.3	350.7	264.5					621
			635	3795.8	1815.3	373.3	538					635	223	132	25.8	30.3						635	147.3	49	36	32.5					635	2590.3	713.3	113.5	591.8					635	41.5	42	554	358					635
			684	5223.8	1878.8	364.5	515					684	275.8	137.5	29.5	40						684	265.8	46.5	37.5	35					684	3408.3	751	106.8	637					684	34.5	47.3	521	385					684
			746	6266.3	1695.8	216	493.5					746	308.8	136.8	34.5	29						746	671.5	41.8	27	28					746	3941.3	714.3	97.8	558.8					746	36.3	44	597.5	319					746
			754	5526.5	1742.8	434.5	493					754	270	153	53.3	34						754	554.5	42	64.3	31					754	3708	679.8	148.8	551.5					754	33	46	1006.3	323.5					754
			775	5179	1962	496.5	457					775	272.5	148.3	54.3	27						775	390.3	45.3	28	28.3					775	3644	765.3	119	543.5					775	30	46.8	794.3	351					775
			796	4792.8	1755.5	332	513.5					796	257.3	121.3	33.8	26.5						796	288.3	39	24	31					796	3346.8	689.8	94.5	596.3					796	26	39.5	658.3	378.5					796
			817	4811	1792.5	399.2	492.7					817	276.3	156.3	41.5	22.7						817	283.3	51	40.7	34.7					817	3909.3	687.8	101	622.5					817	31	53.3	898.7	385					817
			830	4440	1702.5	404.8						830	220.3	154.5	44.5							830	217.5	39.3	50	25					830	3114.5	666.3	101.3	559.3					830	23.5	53	1147.5	347.8					830
			845	4702.2	1622.3	639.3	410					845	258.2	148.5	40.8	20.8						845	219.7	37.5	114.5	27.5					845	3372	640.5	245	542.3					845	23.7	46.8	1203	336.3					845
			859	4441.5	1751.8	502.5	440.5					859	238.3	148.5	37.8	32						859	194.5	37	63	30.2					859	3225.8	677	163.3	556					859	20	42.8	894.5	331					859
			873	4469.5	1600.8	466.8	451.5					873	254.3	122.5	46.3	33.3						873	189.8	39.8	46.8	35.8					873	3242	674.3	143.3	539.8					873	25.5	36.5	791	312					873
			886	4302.7	1889.7	399.5	487.5					886	239	126.7	42.3	27.5						886	175	55.5	39.5	37.8					886	3122	716.7	121	580.3					886	25.2	41.2	642	308.8					886
			892	4218	1758.5	357.7	440					892	228	126.5	35.7	27.8						892	168	52	47	34.5					892	3173.5	748	121.7	525					892	22.5	33	590	288.5					892
			902	4113	1704.5	362.2	393.5					902	235.5	114.5	21	14.8						902	157.2	46.3	42.2	26					902	3111	676	110.7	488.3					902	19.7	35.5	512.7	271.5					902
			906	3841	1702	305.2	394.7					906	195.7	115.8	32	13.7						906	142.7	51.8	36.7	25.2					906	2833.7	655.5	96.2	484.2					906	20.2	41.5	490.2	247.7					906
			909	4236.5	1596.8	367.3	395.3					909	226.8	110	26.8	19						909	147	51.5	42	25.5					909	3002	622.5	110	517.3					909	23.5	40.8	595	278.5					909
			915	3918	1709.5	416	476.2					915	241.5	125	32.8	25.5						915	152	51	39	58.5					915	2978.8	659.8	130.5	622.5					915	33	43.5	628.5	317.7					915
			922	4060.5	3609.2	402.5	498.8					922	227.8	190.5	22.8	21.5						922	175.8	134.5	40	62.5					922	3027.5	2830.7	119.3	611.8					922	75.3	54.2	596.5	329.5					922
			929	4261.3	1842	414.3	730.8					929	247.3	124.3	32	31.8						929	172	64.5	35	42					929	2751.3	693.8	120	726.8					929	109	57	515.3	372.5					929
			936	3996.3	1650.8	330.5	654.5					936	218	88	-33.5	20.5						936	163.8	52.5	30	35					936	2765	591	99	677.5					936	64.8	42.8	366	335.8					936
			943	3425	1471.3	315	494					943	175.7	95	17.3	16						943	130	47.3	21.5	30					943	2451.5	573.3	95.5	547.8					943	41.2	38.3	391.5	301.8					943
			950	3496	1555.3	292.8	542.5					950	188.5	88.8	-19.3	14.3						950	132	46.5	31	33					950	2623	562.8	92.5	613.5					950	33.8	36	393	336					950
			957	4367.3	1715.8	241.5	535.5					957	241.8	103.8	34	38						957	141.5	45.5	31	31.8					957	3006	610.5	97.5	607.8					957	32	38	533.5	292.8					957
			964	4260.5	1888.3	289.3	498.2					964	192.5	130.3	27.3	43.5						964	130.3	46.5	33.8	29					964	2721.3	649	85.5	552.2					964	30.5	39	615	319.2					964
			971	4229.3	1851.5	249.5	465.5					971	190.3	111.8	-27.8	35.3						971	117.8	48.5	30.8	28.3					971	2833.3	629.8	76.3	530.5					971	23	45	728.8	336.3					971
			985	5693.8	1711	327.5	430.8					985	275.3	98	40.5	15						985	253.5	45.5	25.8	26.3					985	3494.3	606.8	90.3	507.8					985	23	51.5	1292.5	298.3					985
			990	6181	1388.8	287.3	290.7					990	302	25.8	33.3	-34.3						990	275	41	25.8	19					990	3483.5	506.3	78.8	396					990	18.5	45	1255.8	216.5					990
			999	5609.5	1760	187	469.8					999	280.3	116	41.3	35.3						999	295.3	69.5	32.8	32.3					999	3492.5	611.5	87.8	545.8					999	16.5	63.8	1268	358					999
			1006	5951.8	1884.2	309.5	447.3					1006	352.5	118.5	48.5	17.8						1006	288.8	82.2	42.8	27.8					1006	3481.3	679.2	95	551.3					1006	16.5	70.2	1319.5	315					1006
			1013	5668.2	1732.2	222.8	370.8					1013	328.7	111.2	36.8	15.8						1013	291.2	48.5	27.3	41.8					1013	3482	645.7	78.3	487.3					1013	16.7	48.2	1140.5	270.3					1013
			1018	6014								1018	435.5									1018	325.8								1018	3478.8								1018	17.5								1018
			1020		1724.2		484.3					1020		119.7		42.3						1020		45.5		79.8					1020		624		589.1					1020		48.7		332.8					1020
			1021			245						1021			44							1021			23						1021			74.8						1021			992.5						1021
			1025		1861.3							1025		136.5								1025		75							1025		676.3							1025		65.3							1025
			1028				404.8					1028				30						1028				66.3					1028				524.3					1028				291.3					1028
[truncated: 12 more columns]

## Sheet: Figure 3
Panel A (CAB or RPV, ng/mL)			Panel B (CAB, ng/mL)						Panel C (RPV, ug/mL)						Panel D (TFV-DP, fmols/106 PBMCs)			Panel E (FTC-TP, fmols/106 PBMCs)			Panel F (ratios)
CAB (ng/ml)	RPV (ng/ml)		Day	10-47	27300	28025	30622		Day	10-47	27300	28025	30622		Full adherence	Suboptimal adherence		Full adherence	Suboptimal adherence		PBMCs	LNMCs	Rectal	PBMCs	LNMCs	Rectal
1100	56		-14	BLOD	BLOD	BLOD	BLOD		-14						1483.4	1687.5		1431.7	964.2		dATP/TFV-DP			dCTP/FTC-TP
1390	83		10	1110	993.5	1090	1510		10						1496.7	715.8		1528.3	435.8		0.347107	0.248494	179.259	0.660428	1.27962	82.2163
1870	86		14	1470	948.5	1310	2170		14	0.068	0.0716	0.0431	0.0369		608.4	885.8		403.3	635.8		0.584615	0.458025	233.556	0.608268	2.0316	103.483
1618	63		28	2195	1660	1630	2080		28						983.3	449.2		366.8	450.8		0.243188	0.353203	311.157	0.674667	1.46957
2680	91		33	1500	1735	1310	2740		33						274.2	203.6		395	283.2		0.129362	0.33172	82.1903	0.479315	1.52635
2945	134		40	3730	2120	2750	2610		40						1825	63.1		913.4	306.3		0.379032	0.434932	451.183	0.97546	3.29815
2090	126		47	2885	2360	3465	3005		47	0.0911	0.0851	0.0749	0.0803		1842.5	328.5		385.3	91.1		0.502479	1.1	202.551	0.644333	1.1
1083	141		54	2155	2090	1880	2090		54						2809.2	211.5		545.9	177.3		0.243822	1.1	851.826	0.587812
2440	151		61	1175	1195	991	813.5		61						2038.4	256		677.5	12.5		0.19617	0.7	188.679	0.384841
3158	65		68	2265	1575	2615	2885		68						2651.7			855			0.399682			1.16601
1633	139		75	3110	3205	3460	2775		75	0.0773	0.0943	0.0756	0.1		1896.7			332.8			0.44284			0.815508
3278	108		89	2005	2040	1170	1260		89	0.0767	0.0597	0.0407	0.066		1680.8			588.3			0.240914			0.646018
2770	182		96	2895	3185	3715	3370		96						1370.8			557.5			0.181278			0.690909
2123			110	2805	2735	2600	3185		110	0.0807	0.13	0.101	0.0712		2410			749.2			0.416462			1.16134
4260			117	1930	1580	2315	2350		117												0.598429			1.12544
3453			125	4660	4390	3855	4130		125												0.468053			0.662275
2018			138	4305	1910	3350	3555		138												0.30567			0.864282
4490			145	2350	1255	2155	1880		145	0.123	0.163	0.144	0.0932								0.843265			1.59926
3390			160	5435	4030	4045	4935		152												1.99101			8.46336
2083			167	3425	3355	2605	3715		160												1.64809			2.32436
4985			174	1940	1690	2555	2225		167												0.932314			1.26422
2400			187	4120	2440	5850	6040		174	0.13	0.122	0.145	0.0745								1.17433			3.3961
1465			195	3020	1780	1310	3340		187												2.59677			3.54988
3265			201	2400	1040	610	1890		195												1.84098			1.48512
3375			208	3390	3240	1990	3290		201	0.143	0.139	0.145	0.105								3.80055			4.7694
835			215	1810	3130	3620	3990		208												3.14286			1.67356
4430			229	1050	630	480	1040		215												0.93595			5.74257
1985			243	6060	2630	3490	5370		222												3.69821			2.47229
1840			250	2600	1370	3710	1310		229	0.152	0.15	0.153	0.143								3.83895			1.70362
4185			257	2070	1430	1610	2740		243												2.47195			8.62966
3020			269	4270	4100	3130	6760		250												0.624811			0.708571
1960			278	3260	2760	3390	2780		257	0.0667	0.0623	0.0673	0.0614								1.75248			5.3154
3480			292	1710	760	3770	2210		269												1.87218			2.98715
2440			299	3800	2390	3160	4240		278												2.16358			8.92377
1179			313	2790	1820	3960	2090		292	0.12	0.131	0.147	0.161								2.17038			2.77895
2798			320	887.5	852.5	1470	1665		320	0.152	0.104	0.112	0.0883								2.61538			2.19283
2505			327	3440	2585	2835	2760		348	0.872	0.145	0.219	0.144								3.30585			10.3397
1978			341	2515	1285	2495	3170		432	0.0864	0.113	0.114	0.0751								3.06892			3.88521
2570			348	2040	1915	1395	3140		516	0.0986	0.125	0.132	0.112								3.56711			9.49416
2295			355	2865	2115	2275	3440		601	0.0652	0.0829	0.0574	0.0415								1.41219			2.01887
1978			362	2490	2100	1795	3095		684	0.0745	0.0742	0.0516	0.0587								2.91954			6.75949
1077			369	2200	867	1755	2275		775	0.0553	0.0494	0.0467	0.0559								2.95052			4.17962
			376	493	1380	778	1375		845	0.0569	0.0598	0.0448	0.0513								2.77151			1.59274
			384	221.5	1075	763	1155		892	0.049	0.0532	0.0558	0.0316								0.498433			4.29019
			391	147.5	365	499	260		936	0.0555	0.0447	0.037	0.0404								3.37907			6.80441
			398	77.85	186.5	314.5	296.5		964	0.06	0.0386	0.0499	0.0333								2.52118			2.44043
			405	288	557	416	612.5		999	0.0227	0.0468	0.046	0.038								2.34825			4.22297
			412	157.5	496.5	337.5	368		1018	0.045	0.039	0.0325	0.036								2.13793			1.83236
			419	74.7	262.5	136.5	159.5														3.26316			6.42946
			426	62.4	141.5	52.8	83.9														4.62273			1.08908
			433	61.9	104.25	88.7	43.15														5.61607			2.19036
			440	30.3	62.25	42.2	27.45														6.87718			2.32639
			447	15.4	35.4	12.55	18.85														0.697816			6.80454
																					4.58011			6.7679
																					9.85816			1.27301
																					4.1432			3.87541
																					0.911573			1.57319
																					2.83489			3.12391
																					2.5525			3.3885
																					2.40785			2.67422
																					3.73059			2.48783
																					5.57085			5.84481
																					5.95652			4.90806
																					8.50638
																					10.75
																					1.45324
																					8.54661
																					9.44755
																					4.00813

## Sheet: Figure 4
Panel B (RNA copies*day/ml of plasma)						Panel C (log10 RNA copies/ml of plasma)									Panel D (Mean fluorescence intensity)
Untreated	eART	eART + VES				Untreated				eART + VES						Untreated				eART							eART + VES
98.48	55.09	43.82			Day	09-19	10-87	12C189	40526	MAJ	42268	44174	44346		Days Post Infection	09-19	10-87		Days Post Infection	10-47	27300	28025	30622	Median		Days Post Infection	MAJ	42268	44174	44346	Median
92.04	38.33	42.83			0	Undet.	Undet.			Undet.	Undet.	Undet.	Undet.		-21	0	0		0	113	2	9.5	11	10.25		0	0	23	4	18	10
97.21	32.14	51.39			2	Undet.	Undet.								4	0	0		4	4	4.3	8.2	7.5	5.9		5	4	4	18	14	9
103	42.66	46.25			3										7	0	0		6	97.8	0	10.3	9	9.65		6	1	6	13	15	9.5
					4	1.70329	1.79588	2.57138	1.43946						9	0	0		10	86	4	5.5	7.8	6.65		8	3	6	11	13	8.15
					5					1.79	Undet.	2.5	2		11	1	0		14	571	395.3	1359.8	17.5	483.15		12	7	-2	15	16	11
					6					3.04	2.12	4.1	3.4		14	166.7	81.5		17	2735	1277.8	2744.3	959.3	2006.4		19	278	493	29	52	164.9
					7	4.1963	4.26451	4.70327	3.79575		4.36				16	703	1504		33	6049	3059	3901.3	3517.3	3709.3		26	1494	1283	2431	1676	1585
					8					3.11	4.04	4.4	4.1		18	1834.5	4691		40	6379.3	3058.5	4845.8	3679.8	4262.8		27	1426	1247	2545	1705	1565.4
					9	5.72091	5.68166								25	8305.8	10298		47	6408.8	2943.5	4856	3513	4184.5		33	1478	1403	2119	1748	1613.15
					10										29	10353.5	10017.5		54	6852.5	3177	4237.3	3233.3	3735.3		34	1291	1427	2237	1725	1575.9
		female			11	6.63562	6.76543				4				35	10923	8904.3									40	1536	2334	2159	2001	2079.75
					12					3.73		4	4		42	7026	8683.8									41	1623	3095	2381	2062	2221.35
					14	6.9994	6.296	6.7102	8.06748	3.66	3.87	3.3	3.1		50	8527	8828.8									47	1554	3418	2016	2476	2246.15
					16	6.5043	5.76921								57	7501.8	6479									48	1579	3146	2131	2483	2307
					17																					55	1580	3390	2040	3588	2715
					18	6.3345	5.24811
					19					Undet.	Undet.	Undet.	Undet.
					21	6.23706	5.47412	6.53344	7.2679	Undet.	Undet.	Undet.	Undet.
					23	5.13817	4.99165
					25	5.51856	5.21718
					26					1.61	Undet.	Undet.	Undet.
					28					Undet.	Undet.	Undet.	Undet.
					29	5.31505	4.62995
					33			4.62651	6.0096	Undet.	Undet.	Undet.	Undet.
					35	4.98881	4.35965			Undet.	Undet.	Undet.	Undet.
					40					Undet.	Undet.	Undet.	Undet.
					42	5.03853	4.83191			Undet.	Undet.	Undet.	Undet.
					47					Undet.	Undet.	Undet.	Undet.
					49			3.25708	6.60432	Undet.	Undet.	Undet.	Undet.
					50	5.52478	4.97483
					54					Undet.	Undet.	Undet.	Undet.
					57	5.94549	5.01857
					60
					63			1.99036	6.91377	Undet.	Undet.	Undet.	Undet.
					64	5.85265	5.08446
					69					Undet.	Undet.	Undet.	Undet.
					75					Undet.	Undet.	Undet.	Undet.
					77			1.84542	6.66475
					80					Undet.	Undet.	Undet.	Undet.
					84	5.9	5.2
					91			2.82	7.05761	Undet.	Undet.	Undet.	Undet.
					98	5.82	5.4			Undet.	Undet.	Undet.	Undet.
					105			3.398	6.97852	Undet.	Undet.	Undet.	Undet.
					112	5.7	5.5			Undet.	Undet.	Undet.	Undet.
					119			2.78431	6.85693	Undet.	Undet.	Undet.	Undet.
					126	5.84	5.1			Undet.	Undet.	Undet.	Undet.
					133			2.22043	6.58297	Undet.	Undet.	Undet.	Undet.
					140	5.93	4.7			Undet.	Undet.	Undet.	Undet.
					147			2.84601	6.93093	Undet.	Undet.	Undet.	Undet.
					155	5.86853				Undet.	Undet.	Undet.	Undet.
					161			2.03461	7.3299
					172			2.45826	7.25876	Undet.	Undet.	Undet.	Undet.
					184		4.18179			Undet.	Undet.	Undet.	Undet.
					189			2.1958	7.33142
					191					Undet.	Undet.	Undet.	Undet.
					198					Undet.	Undet.	Undet.	Undet.
					205			2.11868	6.97605	Undet.	Undet.	Undet.	Undet.
					212					Undet.	Undet.	Undet.	Undet.
					219			1.28041		Undet.	Undet.	Undet.	Undet.
					226					Undet.	Undet.	Undet.	Undet.
					233			1.74279	6.62596	Undet.	Undet.	Undet.	Undet.
					240					Undet.	Undet.	Undet.	Undet.
					247			2.32858	8.6325	Undet.	Undet.	Undet.	Undet.
					254					1.2	Undet.	Undet.	Undet.
					261			2.80231	7.05572	Undet.	Undet.	Undet.	Undet.
					268					Undet.	Undet.	Undet.	Undet.
					275			2.00929	6.85477	Undet.	Undet.	Undet.	Undet.
					282					Undet.	Undet.	Undet.	Undet.
					290			2.918	7.40028	Undet.	Undet.	Undet.	Undet.
					297					Undet.	Undet.	Undet.	Undet.
					304			2.918	7.40028	Undet.	Undet.	Undet.	Undet.
					311					Undet.	Undet.	Undet.	Undet.
					318					Undet.	Undet.	Undet.	Undet.
					325					Undet.	Undet.	Undet.	Undet.
					332					Undet.	Undet.	Undet.	Undet.
					341					Undet.	Undet.	Undet.	Undet.
					348					Undet.	Undet.	Undet.	Undet.
					355					Undet.	Undet.	Undet.	Undet.
					356					Undet.	Undet.	Undet.	Undet.
					362					Undet.	Undet.		Undet.
					369					Undet.	Undet.		Undet.
					376					Undet.	Undet.		Undet.
					383					Undet.	Undet.		Undet.
					390					Undet.	Undet.		Undet.
					397					Undet.	Undet.		Undet.
					404					Undet.	Undet.		Undet.
					411					Undet.	Undet.		Undet.
					418					Undet.	Undet.		Undet.
					425					Undet.	Undet.		Undet.
					432					Undet.	Undet.		Undet.
					439					Undet.	Undet.		Undet.
					446					Undet.	Undet.		Undet.
					453					Undet.	Undet.		Undet.
					460					Undet.	Undet.		Undet.
					467					Undet.	Undet.		Undet.
					474					Undet.	Undet.		Undet.
					481					Undet.	Undet.		Undet.
					488					Undet.	Undet.		Undet.
					495					Undet.	Undet.		Undet.
					502					Undet.	Undet.		Undet.
					509					Undet.	Undet.		Undet.
					516					Undet.	Undet.		Undet.
					523					Undet.	Undet.		Undet.
					537					Undet.	Undet.		Undet.
					551					Undet.	Undet.		Undet.
					571					Undet.	Undet.		Undet.
					579					Undet.	Undet.		Undet.
					593					Undet.	Undet.		Undet.
					601					Undet.	Undet.		Undet.
					621					Undet.	Undet.		Undet.
					635					Undet.	Undet.		Undet.
					684					Undet.	Undet.		Undet.
					746					Undet.	Undet.		Undet.
					754					Undet.	Undet.		Undet.
					775					Undet.	Undet.		Undet.
					796						Undet.		Undet.
					817								Undet.

## Sheet: Suppl Fig 1
Panel B
	Frequency of CD8+ T cells (%)				Log10 RNA copies/mL of plasma
Days	1047	27300	28025	30622	1047	27300	28025	30622
0	34.2	47.1	40.7	46.9	BLOQ	BLOQ	BLOQ	BLOQ
10	0.43	0.47	0.36	2.92	BLOQ	BLOQ	BLOQ	BLOQ
15	0.0003	0.015	0.054	0.089	BLOQ	BLOQ	BLOQ	BLOQ
18	0.038	0.0007	0.013	0.024	BLOQ	BLOQ	BLOQ	BLOQ
24	2.41	0.3	0	0.033	BLOQ	BLOQ	BLOQ	BLOQ
36	2.78	0.098	0.064	0.53	BLOQ	BLOQ	BLOQ	BLOQ
48	6.25	0.007	0.045	0.11	BLOQ	BLOQ	BLOQ	BLOQ
60	4.11	0.062	2.74	0.49	BLOQ	BLOQ	BLOQ	BLOQ
80	9.19	1.21	6.11	2.38	BLOQ	BLOQ	BLOQ	BLOQ
94	9.53	2.86	7.26	8.8	BLOQ	BLOQ	BLOQ	BLOQ
108	10.1	3.55	9.76	10.3	BLOQ	BLOQ	BLOQ	BLOQ
122	8.8	4.79	13.5	10.2	BLOQ	BLOQ	BLOQ	BLOQ
					BLOQ= below limit of quantification

## Sheet: Suppl Fig 2
Panel B (TFV-DP, fmols/106 PBMCs)										Panel C (FTC-TP, fmols/106 PBMCs)
	eART+LRA arm						eART				eART+LRA arm						eART
Days	MAJ	42268	44174	44346	Median		Days	Median		Days	MAJ	42268	44174	44346	Median		Days	Median
0	BLOD	BLOD	BLOD	BLOD	BLOD		-14	BLOD		0	BLOD	BLOD	BLOD	BLOD	BLOD		-14	BLOD
5	BLOD	BLOD	BLOD	BLOD	BLOD		4	BLOD		5	BLOD	BLOD	BLOD	BLOD	BLOD		4	BLOD
6	BLOD	BLOD	BLOD	BLOD	BLOD		14	1483.35		6	BLOD	BLOD	BLOD	BLOD	BLOD		14	1431.7
8	440	BLOD	282.833	446.667	440		17	1496.7		8	220.167	1	348.333	491.667	348.333		17	1528.3
12	1940	923.333	896.667	1088.33	1005.83		19	608.35		12	790	1133.33	871.667	1216.67	1002.5		19	403.3
14	1455	3933.33	625		2033.33		21	983.3		14	376.667	2205	796.667		796.667		21	366.8
19	2611.7	1585	838.3	1173.3	1379.17		28	274.15		19	403.3	565	611.7	1063.3	588.333		28	395
21	1860	3208.3	450	903.3	1381.67		33	1825		21	1043.3	555	287.3	603.3	579.167		33	913.35
26	1815	1868.3	198.7	486.7	1150.83		40	1842.5		26	280.7	561.7	269.7	411.7	346.167		40	385.3
27	2075	2065	267.3	785	1425		47	2809.2		27	665	1030		450	557.5		47	545.85
33	2310	1573.3	423.3	871.7	1222.5		54	2038.35		33	232	495	328.5	540	411.75		54	677.5
34	1123.3	1386.7	546.7	820	971.667		61	2651.65		34		1203.3	640	613.3	626.667		61	855
40	2010	1455	231.7	1448.3	1451.67		68	1896.65		40	327.3	292.2	235.7	860	309.75		68	332.8
41	2638.3	2168.3	866.7	971.7	1570		75	1680.8		41	526.7	493.3	725	451.7	510		75	588.3
47	2856.7	1383.3	485	940	1161.67		89	1370.83		47	302	426.7		860	364.333		89	557.5
48	2853.3	1743.3	563.3	1311.7	1527.5		96	2410		48	931.7	1386.7	848.3	1653.3	1159.17		96	749.167
54	2690	1596.7	1533.3	1410	1565		103	1687.5		54	566.7	761.7	625	740	682.5		103	964.167
55	2136.7	1188.3	1018.3	750	1103.33		110	715.833		55	768.3	1151.7	916.7	493.3	842.5		110	435.833
69	1018.33	773.333	395	545	659.167		117	885.833		69	222.333	668.333	268.833	173	245.583		117	635.833
76	2048.33	863.333	410	673.333	768.333		125	449.167		76	1026.67	431.667	276.5	201.333	354.083		125	450.833
83	1101.67	855	363.167	715	785		130	203.583		83		420					130	283.167
90	1098.33	938.333	510	655	796.667					90		540
97	1673.33	1755	591.667	846.667	1260					97		436.667	535	701.667	485.833
104	2801.67	1926.67	745	1068.33	1497.5					104	450	443.333	681.667	405	446.667
109	2735	2841.67	278.333	1451.67	2093.33					109	538.333	1073.33	87.1667	776.667	657.5
116	2326.67	1308.33	365	1318.33	1313.33					116	223.667	506.667	327.333	926.667	417
124	218	241	49.6667	BLOD	133.833					124	BLOD	BLOD	BLOD	BLOD	BLOD
				BLOD= below limit of detection						female

## Sheet: Suppl Fig 3
GP-140 MFI						GP-130 MFI						GP-36 MFI						GP-41 MFI						p66 MFI						nef MFI						p27 MFI
eART/VES						eART/VES						eART/VES						eART/VES						eART/VES						eART/VES						eART/VES
Days post infection	MAJ	42268	44174	44346			MAJ	42268	44174	44346		Days post inection	MAJ	42268	44174	44346		Days post inection	MAJ	42268	44174	44346		Days post inection	MAJ	42268	44174	44346		Days post inection	MAJ	42268	44174	44346		Days post inection	MAJ	42268	44174	44346
0	0	23	4	18		0	31	78	95	104		0	124	230	263	72		0	135	360	284	315		0	238	64	191	38		0	105	733	1250	159		0	1794	937	617	2282
5	4	4	18	14		5	60	152	67	88		5	22	765	170	42		5	71	451	275	255		5	39	143	38	28		5	116	1078	3151	119		5	345	829	828	1805
6	1	6	13	15		6	46	158	65	88		6	21	834	162	45		6	71	483	260	259		6	39	164	34	29		6	125	1144	3069	124		6	391	878	836	1857
8	3	6	11	13		8	59	150	75	89		8	16	796	135	36		8	59	479	223	228		8	30	151	33	24		8	101	1081	2875	107		8	364	861	800	1683
12	7	-2	15	16		12	169	52	75	86		12	656	14	172	44		12	442	56	265	266		12	142	30	49	37		12	1139	100	3207	112		12	853	367	912	1903
19	278	493	29	52		19	65	197	26	129		19	24	1005	175	113		19	167	774	244	138		19	40	183	24	200		19	98	1715	85	110		19	343	990	1012	993
26	1494	1283	2431	1676		26	69	220	101	107		26	54	1139	182	88		26	423	1122	981	677		26	46	211	42	32		26	115	1623	3007	106		26	378	1001	958	1785
27	1426	1247	2545	1705		27	63	191	97	101		27	51	1065	193	93		27	447	1085	984	717		27	43	187	45	33		27	105	1525	3086	104		27	359	933	995	1857
33	1478	1403	2119	1748		33	84	212	82	95		33	45	909	158	87		33	442	1046	909	776		33	47	163	35	30		33	104	1324	2546	106		33	392	905	919	2408
34	1291	1427	2237	1725		34	67	210	97	97		34	41	938	172	90		34	383	1026	929	736		34	38	158	38	31		34	84	1330	2628	97		34	336	905	965	2634
40	1536	2334	2159	2001		40	49	353	89	82		40	48	724	162	112		40	408	954	859	856		40	35	120	37	35		40	97	1079	2466	104		40	424	1025	1093	4886
41	1623	3095	2381	2062		41	78	553	103	97		41	52	1036	187	125		41	440	1214	979	881		41	37	182	41	36		41	90	1337	2729	108		41	421	1260	1257	5183
47	1554	3418	2016	2476		47	74	620	91	81		47	63	1135	164	143		47	457	1260	824	1024		47	38	170	33	39		47	91	1228	2247	104		47	428	1331	1154	4446
48	1579	3146	2131	2483		48	80	538	93	80		48	70	1066	183	145		48	447	1198	860	1033		48	38	160	40	46		48	90	1116	2368	104		48	441	1230	1260	4271
55	1580	3390	2040	3588		55	68	566	88	112		55	76	1199	221	297		55	488	1222	857	1378		55	42	186	41	106		55	103	1303	2368	128		55	466	1681	1509	4332
61	2392	3313	1762	4491		61	65	615	81	152		61	106	1184	199	573		61	877	1258	710	1567		61	46	165	40	86		61	112	1181	2159	119		61	474	2023	1556	3834
69	3149	3400	2095	5392		69	56	460	88	157		69	36	216	108	254		69	1536	1292	1248	2291		69	40	100	98	96		69	81	796	2541	123		69	265	1549	1337	2883
75	3531	3691	1725	4645		75	55	369	70	128		75	72	311	89	246		75	1682	1341	1030	2312		75	83	115	100	76		75	88	796	2288	119		75	311	1276	1178	2456
83	3546	3061	1520	4012		83	49	223	75	104		83	75	265	90	203		83	1705	1332	886	2001		83	108	104	190	73		83	86	732	2156	105		83	344	1022	1219	2415
90	3240	2914	1344	4013		90	36	171	69	131		90	49	270	85	194		90	1650	1210	920	1984		90	84	123	272	78		90	84	793	2294	130		90	335	1057	1091	2533
97	3055	2911	1009	3619		97	36	211	57	120		97	44	214	81	150		97	1272	918	755	1713		97	69	116	265	85		97	89	646	1783	129		97	295	954	1069	2330
104	3370	3190	1074	3065		104	47	337	59	104		104	53	498	88	176		104	1391	1341	804	1597		104	63	192	294	83		104	86	154	2205	130		104	279	1106	1113	2097
109	3577	2264	955	2759		109	51	158	61	85		109	49	306	80	165		109	1504	861	722	1488		109	63	105	261	93		109	83	639	2476	124		109	265	829	1046	1893
116	3496	2116	904	2501		116	44	146	58	96		116	41	291	85	181		116	1313	924	744	1460		116	62	115	234	112		116	72	647	2799	141		116	238	854	996	1867
125	3486	2144	863	2056		125	49	169	57	73		125	36	295	86	160		125	1278	937	718	1323		125	107	132	266	115		125	68	626	4356	137		125	198	775	1024	1629
132	3155	1684	933	1787		132	40	130	80	76		132	42	259	84	158		132	1166	802	702	1159		132	117	113	215	120		132	53	544	3851	128		132	182	591	960	1627
139	3337	1886	1199	1551		139	49	131	76	62		139	45	300	117	132		139	1226	875	850	1068		139	110	138	227	120		139	64	587	3851	124		139	196	674	1149	1839
146	3645	2086	1249	1420		146	37	116	58	79		146	50	313	131	122		146	1385	1021	870	975		146	95	192	220	110		146	90	620	3484	111		146	222	736	1108	1667
153	4096	1949	1445	1335		153	29	131	142	78		153	57	251	141	107		153	1742	775	1020	952		153	90	171	201	86		153	125	535	3023	111		153	247	694	1114	1482
160	3992	1727	1662	1388		160	37	126	164	71		160	59	286	174	108		160	1678	775	1677	1016		160	85	153	250	93		160	128	573	2772	124		160	264	661	1193	1603
181	3343	1543	3801	896		181	30	137	160	74		181	45	306	690	90		181	1408	802	2055	747		181	56	155	348	73		181	75	705	2875	102		181	220	709	3122	1576
188	2990	1627	3346	818		188	41	143	111	77		188	51	346	596	77		188	1256	842	1709	683		188	64	169	274	74		188	71	758	2790	102		188	220	729	2808	1569
195	3054	1482	3661	1083		195	43	126	100	114		195	58	294	706	116		195	1299	725	2257	891		195	55	158	321	115		195	75	684	3167	167		195	215	693	2756	2284
216	2988	1447	2862	780		216	35	136	95	78		216	53	292	498	89		216	1232	733	1594	716		216	63	190	533	113		216	68	725	4308	109		216	224	677	3004	1572
237	2912	1360	2223	798		237	42	127	83	76		237	39	251	518	76		237	1173	706	1249	662		237	69	152	761	83		237	102	733	4970	90		237	217	650	2751	1432
245	2436	1135	2004	769		245	35	87	77	81		245	28	208	316	77		245	1012	542	991	663		245	56	108	807	82		245	84	556	3312	91		245	176	544	2145	15*
258	2518	1282	6489	786		258	27	114	138	84		258	28	267	401	82		258	1044	682	1151	661		258	99	135	558	88		258	100	749	2992	102		258	215	645	2742	1404
266	2419	1279	5574	779		266	33	113	82	69		266	29	223	341	67		266	936	647	941	618		266	94	128	383	77		266	90	774	2017	89		266	209	631	1920	1124
271	2195	1148	4562	699		271	25	116	116	75		271	27	252	294	74		271	943	665	1032	749		271	84	120	386	71		271	85	891	2052	90		271	176	627	1810	1128
286	2238	1230	6197	804		286	30	109	78	63		286	27	269	2223	72		286	909	633	2711	896		286	87	122	486	73		286	79	999	2411	105		286	162	623	2086	1255
300	2570	1110	5029	797		300	42	95	109	75		300	26	244	1490	89		300	955	625	2233	982		300	91	126	351	108		300	114	948	2026	107		300	180	654	1433	1314
314	2089	1222	3507	759		314	29	114	121	61		314	21	320	767	83		314	815	695	1482	889		314	92	154	286	83		314	82	976	3002	95		314	147	720	1414	1152
327	2059	1080	2071	727		327	27	79	89	74		327	22	287	376	90		327	792	622	962	890		327	86	120	223	86		327	79	852	2484	104		327	163	660	1226	1624
342	1536	887	1274	561		342	22	57	69	54		342	16	215	223	70		342	642	523	773	753		342	56	88	214	63		342	53	727	2420	71		342	110	546	1411	1372
356	1885	1117	1129	618		356	11	139	76	46		356	18	331	125	73		356	730	690	592	740		356	57	135	307	78		356	69	859	1999	86		356	175	692	1154	1244
370	1624	1307	694	582		370	-22	147	23	47		370	15	317	194	68		370	645	777	483	654		370	171	133	86	70		370	54	894	2493	80		370	156	706	758	1126
384	1543	1056	620	496		384	7	125	64	48		384	12	233	281	55		384	604	588	409	640		384	142	101	89	66		384	44	687	2342	75		384	153	564	652	932
398	2039	1292		482		398	42	179		17		398	20	197		45		398	754	632		528		398	144	121		56		398	89	897		66		398	229	651		1113
412	1868	1139		356		412	17	121		-3		412	22	171		34		412	683	577		452		412	103	101		46		412	75	781		49		412	197	609		883
426	1854	939		358		426	-21	45		-27		426	17	126		22		426	680	485		405		426	93	86		32		426	84	2084		41		426	220	552		710
440	2269	999		598		440	8	128		48		440	21	168		69		440	829	590		626		440	98	95		73		440	100	1917		46		440	266	569		968
454	1991	1025		414		454	26	133		28		454	25	201		57		454	830	590		480		454	121	107		55		454	48	1319		33		454	221	593		691
468	2096	1321		441		468	24	184		27		468	20	254		42		468	850	720		495		468	176	149		54		468	84	1388		54		468	255	770		819
482	1998	1222		375		482	29	160		12		482	22	255		43		482	767	671		456		482	178	152		48		482	93	1266		52		482	245	704		743
495	2070	1151		384		495	27	139		24		495	21	221		38		495	735	625		449		495	153	156		57		495	89	1402		58		495	260	654		754
498	1849	1227		418		498	28	173		20		498	19	201		38		498	677	591		429		498	114	143		53		498	72	1392		63		498	228	707		770
502	2033	1135		388		502	37	133		34		502	29	198		35		502	823	581		434		502	129	147		49		502	46	1221		62		502	256	663		737
505	1733	838		296		505	-15	35		-2		505	15	125		26		505	670	449		349		505	84	110		36		505	68	983		49		505	214	529		600
510	1843	1580		450		510	19	179		45		510	17	277		44		510	688	805		508		510	83	172		93		510	65	1329		65		510	289	784		1094
517	1859	1503		597		517	11	185		65		517	17	309		48		517	701	789		616		517	67	163		356		517	78	1341		111		517	925	827		1440
523	1844	1365		513		523	24	167		67		523	19	299		47		523	677	700		584		523	63	170		256		523	73	1363		133		523	1012	787		1109
531	2077	1401		507		531	51	235		85		531	31	375		64		531	739	802		597		531	76	209		222		531	47	1212		93		531	913	773		925
538	1779	1206		405		538	48	192		107		538	24	326		52		538	693	729		498		538	64	176		115		538	34	1052		77		538	628	725		683
545	1754	1195		414		545	26	198		126		545	23	334		50		545	650	690		422		545	281	166		99		545	44	1065		79		545	508	710		673
552	1752	1044		376		552	8	133		113		552	16	217		38		552	605	567		381		552	891	130		62		552	69	1184		103		552	433	655		673
559	1453	350		790		559	15	115		43		559	17	58		137		559	546	441		430		559	1187	71		102		559	38	85		952		559	338	642		562
566	1596	977		374		566	16	112		95		566	20	221		39		566	641	547		389		566	1409	124		57		566	41	1154		100		566	360	646		704
579	1211	944		392		579	12	126		108		579	9	204		35		579	455	533		411		579	761	114		49		579	49	1062		100		579	204	639		706
594	1349	689		396		594	0	26		93		594	8	121		39		594	452	389		389		594	572	76		46		594	68	829		88		594	204	485		677
		female

## Sheet: Table 1
	Rectal tissues											Lymph nodes				TFV CSF	FTC CSF	CAB CSF	RPV CSF			CAB plasma	RPV plasma
Macaque ID	TFV (ng/mg)	FTC (ng/mg)	CAB (ng/mL)	RPV (ng/mL)		Macaque ID	TFV-DP (fmols/mg)	FTC-TP (fmol/mg)		Macaque ID	Location	TFV-DP (fmol/106 cells)	FTC-TP (fmols/106 cells)		Macaque ID	(ng/mL)	(ng/mL)	(ug/ml)	(ug/ml)		Macaque ID	(ug/ml)	(ug/ml)
10-47	0.868421	1.12368	0.250263	0.581579		10-47	10.925	BLQ		30622	Inguinal	553.333	351.667		10-47	BLOQ	BLOQ	7.43	4.3		ID 10-47	1.05	0.152
27300	0.536	2.158	2.652	1.056		27300	5.32727	BLQ		27300	Inguinal	540	221.5
28025	0.175909	0.218409	0.441818	0.1225		30622	26.4375	BLQ		28025	Inguinal	598.333	383.333		27300	BLOQ	2.65	4.77	4.52		ID-27300	0.63	0.15
30622	0.744737	1.83947	0.752632	0.327105		10-47	17.3077	17.4844		30622	Auxilliary	620	275.167
						27300	14.5694	BLQ		27300	Auxilliary	194.667	63.1667		28025	BLOQ	2.08	6.64	2.93		ID-28025	0.48	0.153
						28025	13.5694	BLQ		10-47	Inguinal	161.7	245
						30622	27.6618	BLQ		28025	Auxilliary	189.2	BLQ		30622	BLOQ	BLOQ	5.26	3.83		ID-30622	1.04	0.143
						10-47	7.86047	BLQ		30622	Inguinal	142.5	BLQ
						27300	13.33	BLQ
						28025	19.2432	BLQ
						30622	14.84	12.92
